# Supplementary material for: Inferring lifestyle for Aves and Theropoda: A model based on curvatures of extant avian ungual bones
Source: PLoS One. 2020 Feb 5;15(2):e0211173. doi: 10.1371/journal.pone.0211173 (PMC7001973; doi:10.1371/journal.pone.0211173)
Supplement: S1 Table — (XLSX) [file pone.0211173.s001.xlsx]

## Sheet: Sheet1
Genus	species	Order	Pes	Body mass (g)	Behaviour	Inner ungual	Outer ungual	Inner Sheath	Outer Sheath	Inner Sheath (-toepad)	Source	Specimen
Accipiter	gentilis	Accipitriformes	Right	912	Predatory	99.6	103.6	124.5	138.2	111.8	Liverpool World Museum	1969-228-7
Accipiter	nisus	Accipitriformes	Right	237.5	Predatory	89.7	97.2	128.2	111.2	82.2	Lancaster-Elaine Potter	unregistered
Alectoris	chukar	Galliformes	Right	578	Ground	42.6	76	82.7	84.9	42.2	Liverpool World Museum	121a
Alisterus	scapularis	Psittaciformes	Left	235	Climbing	79.8	97.7	121.2	123.5	112.7	Liverpool World Museum	1966.140.87
Alisterus	scapularus	Psittaciformes	Right	235	Climbing	86.6	99.8	119.4	115.8	95.3	Manchester Museum	B.48
Apteryx	owenii	Apterygiformes	Left	1243	Ground	53.6	60.7	68.2	59.1	43.2	Liverpool World Museum	8380
Ara	macao	Psittaciformes	Right	1015	Climbing	92.3	108.4	121.6	115.4	100.9	Liverpool World Museum	25.8.09
Aramus	guarauna	Gruiformes	Left	1080	Ground	69.3	95.5	101.2	111.6	78.4	Manchester Museum	Bb.7197
Bubo	virginianus	Strigiformes	Left	1309	Predatory	83.9	92.2	126.3	114	100.3	Liverpool World Museum	1986.2.188
Buteo	buteo	Accipitriformes	Right	238	Predatory	92.9	96.4	133.2	105.2	81.3	National Museum of Scotland	unregistered
Buteo	buteo	Accipitriformes	Left	238	Predatory	93.5	95.2	124.5	102.7	85.2	National Museum of Scotland	unregistered
Cacatua	sulphurea	Psittaciformes	Left	340	Perching	82.6	97.1	131.1	141.1	110.3	Liverpool World Museum	T1180
Campephilus	magellanicus	Piciformes	Left	320	Climbing	98.4	138.3	151.2	152.3	124.5	Liverpool World Museum	3777
Campephilus	principalis	Piciformes	Left	511	Climbing	80.7	121.2	156	155.2	138.6	National Museum of Scotland	unregistered
Calonectris	diomedea	Procellariiformes	Right	1213	Ground	54.1	66.6	110.5	81.1	54.1	Manchester Museum	Bb.8472
Cathartes	aura	Accipitriformes	Right	1467	Predatory	82.6	86.8	85.6	96.1	78.3	Liverpool World Museum	8360
Centropus	menbeki	Cuculiformes	Right	510	Perching	77.3	90.7	76.5	102.3	100.4	Liverpool World Museum	1174
Centropus	phasianus	Cuculiformes	Left	510	Ground	79.6	85.8	104.9	99.2	76.6	Liverpool World Museum	1999.20.71
Chamaeleo	melleri	Squamata	Right	U	Climbing	34.3	75.8	77.7	103.8	4	Liverpool World Museum	60.102
Circaetus	gallicus	Accipitriformes	Right	1703	Predatory	86.8	91.9	116.5	104.8	83.5	Manchester Museum	10444
Colaptes	auratus	Piciformes	Right	128	Climbing	96.1	106.9	123	134.8	120.6	Manchester Museum	B.4384
Colaptes	campestris	Piciformes	Left	165	Climbing	93.6	108.7	115	129.7	117.8	Manchester Museum	BB.7122
Colius	colius	Coliiformes	Left	41.4	Climbing	103.8	101.7			96.3
Columba	oenas	Columbiformes	Right	280	Perching	47.6	93.7	111.8	125.2	88.7	Liverpool World Museum	8083
Columba	palumbus	Columbiformes	Right	490	Perching	63.8	77.6	110.9	114.8	77.3	Game Keeper	unregistered
Columba	palumbus	Columbiformes	Left	490	Perching	73.7	87.4	112.2	112.7	84.8	Game Keeper	unregistered
Corvus	corax	Passeriformes	Right	1199	Perching	61.7	77.8	101.7	100.1	109	Manchester Museum	Bb.7043
Corvus	corone	Passeriformes	Right	570	Perching	48.3	62.1	95.4	92.7	77.8	Wild Caught	unregistered
Corvus	corone	Passeriformes	Left	570	Perching	53.2	63.1	108.5	101.6	84.4	Wild Caught	unregistered
Crinifer	zonurus	Musophagiformes	Right	527	Perching	73.3	93.9	123.9	115.6	103.3	Liverpool World Museum	6265
Crypturellus	obsoletus	Tinamiformes	Right	482	Ground	48.8	65.4	66.4	75.2	29.5	National Museum of Scotland	2960
Ctenosaura	acanthura	Squamata	Right	U	Climbing	42.2	63.1	38.7	75.3	31.3	Liverpool World Museum	117
Cuculus	canorus	Cuculiformes	Left	113	Perching	69	80.1	97.7	104.3	85.7	Manchester Museum	BD10281
Dacelo	novaeguineae	Coraciiformes	Left	305	Perching	60.1	77.3	110	103.8	100.9	Liverpool World Museum	1966.140.146
Dendrocolaptes	certhia	Passeriformes	Right	64.2	Climbing	112.3	125.3	158.5	170.3	134.1	Liverpool World Museum	8.1910.14
Dendrocolaptes	picumnus	Passeriformes	Right	88.7	Climbing	95.4	115.7	147.4	152.3	133.8	Manchester Museum	6196
Dryocopus	javensis	Piciformes	Left	290	Climbing	110.8	134.3	160.8	157	146.9	Liverpool World Museum	3855
Dryocopus	martius	Piciformes	Right	321	Climbing	98.7	129.8	135.1	157.5	135.9	Manchester Museum	B.5986
Dryocopus	martius	Piciformes	Left	321	Climbing	115.1	141.6	164.7	165	137.3	Liverpool World Museum	3864
Dryocopus	pileatus	Piciformes	Left	287	Climbing	112.2	125.9	153.5	156.9	141.4	Manchester Museum	7116
Ducula	poliocephala	Columbiformes	Right	537	Perching	71.7	106.7	107.3	122.6	91.1	Liverpool World Museum	1985.7.136
Eolophus	roseicapillus	Psittaciformes	Right	320	Perching	98.2	116.6	127	144	122.3	Manchester Museum	B.68
Eudromia	elegans	Tinamiformes	Left	660	Ground	36.8	46.5	54.7	44.1	44.2	Liverpool World Museum	4621
Eudromia	elegans	Tinamiformes	Right	660	Ground	35.7	41	56.4	41.9	30.1	Liverpool World Museum	4621
Eupodotis	senegalensis	Otidiformes	Left	1400	Ground	48.6	79.9	78.1	97.4	21.8	National Museum of Scotland	unregistered
Eupodotis	senegalensis	Otidiformes	Right	1400	Ground	48.5	82.6	79.7	105.4	25.3	National Museum of Scotland	unregistered
Eurystomus	glaucurus	Coraciiformes	Left	110	Perching	49.2	96.4	121.8	133.8	117.2	Manchester Museum	10854
Falco	columbarius	Falconiformes	Right	191	Predatory	86.2	84.6	137.4	126.9	88.5	Manchester Museum	10561
Falco	rusticolus	Falconiformes	Right	1752	Predatory	99.1	102.1	139.4	117.5	98.3	Liverpool World Museum	242b
Falco	tinnunculus	Falconiformes	Right	217	Predatory	89.4	92.2	138.3	118.3	105.4	Manchester Museum	BB.6156
Falco	peregrinus	Falconiformes	Right	782	Predatory	97.5	104	124.5	110.4		Manchester Museum	10561
Garrulus	glandarius	Passeriformes	Left	161	Perching	66.7	81.1	107.7	102.8	97.7	National Museum of Scotland	1970.76.850
Hemiphaga	novaeseelandiae	Columbiformes	Left	600	Perching	74	88.7	135	128.2	103	Liverpool World Museum	3544d
Ixobrychus	flavicollis	Pelecaniformes	Left	318	Ground	38.4	54.2	65.7	70.5	47.8	Manchester Museum	B.602
Lagopus	lagopus	Galliformes	Right	559	Ground	0	41.4	88.4	76	85.8	Liverpool World Museum	1984.2.197
Larus	canus	Charadriiformes	Left	375	Ground	0	48.8	50.1	69.4	13.5	National Museum of Scotland	1384
Leptosomus	discolor	Leptosomiformes	Left	220	Perching	62.8	91.2	126.4	120	99.2	Liverpool World Museum	16111
Lopholaimus	antarcticus	Columbiformes	Right	518	Perching	93.9	98	109.1	116.6	93.8	Liverpool World Museum	4213
Loriculus	vernalis	Psittaciformes	Left	36	Climbing	98.9	107.9	117.9	118.8	108.3	Liverpool World Museum	3510
Megaceryle	maxima	Coraciiformes	Left	311	Perching	55.8	96.1	126.8	139.7	133.1	Liverpool World Museum	1920.146.7
Megalaima	chrysopogon	Piciformes	Left	167	Climbing	86.9	122.9	135.1	142.3	117.1	Manchester Museum	BD10010
Megapodius	freycinet	Galliformes	Left	858	Ground	53.3	46.2	69.8	54.9	41.8	Liverpool World Museum	3423a
Milvus	migrans	Accipitriformes	Right	827	Predatory	84.8	86	151.5	125.6	115.7	Liverpool World Museum	7960
Mulleripicus	pulvulerulentus	Piciformes	Right	450	Climbing	103.4	136.7	163.1	150.3	152.7	Liverpool World Museum	4112
Mulleripicus	pulvulerulentus	Piciformes	Left	462	Climbing	103.7	138.3	149.9	147	148	Manchester Museum	1978
Nasica	longirostris	Passeriformes	Left	85	Climbing	123	126	142.3	149.8	131.3	Liverpool World Museum	1332S
Nestor	notabilis	Psittaciformes	Right	868	Ground	68.1	87.9	143.9	136.5	132.7	Liverpool World Museum	2522
Nucifraga	caryocatactes	Passeriformes	Right	173	Perching	65.7	78.1	92	83	71.3	Manchester Museum	12000
Numenius	arquata	Charadriiformes	Right	742	Ground	0	30.5	36	53.1	34.8	Liverpool World Museum	1980-281
Opisthocomus	hoazin	Opisthocomiformes	Right	855	Perching	88.2	96.7	119.7	120.3	99.6	Liverpool World Museum	12729
Ortalis	superciliaris	Galliformes	Right	850	Perching	60.8	75.6	89.5	97.1	64.4	Liverpool World Museum	1644
Ortalis	vetula	Galliformes	Right	542	Perching	68.6	71.3	76.1	85.7	47.2	Liverpool World Museum	488a
Pandion	haliaetus	Accipitriformes	Left	1489	Predatory	130	129.6	NA	NA	NA	Liverpool World Museum	D.296b
Pernis	apivorus	Accipitriformes	Left	832	Predatory	69.5	72.7	98.5	87.5	78.1	Manchester Museum	10497
Phalcoboenus	megalopterus	Falconiformes	Left	795	Ground	64.3	69.9	94	78.4	63.3	Liverpool World Museum	1964-228-175
Phasianus	colchicus	Galliformes	Left	1133	Ground	35.4	59.3	67.6	64.7	30.2	Game Keeper	unregistered
Phasianus	colchicus	Galliformes	Right	1133	Ground	37.3	57.2	61.2	65.6	33.9	Game Keeper	unregistered
Piaya	cayana	Cuculiformes	Left	108	Perching	84.3	103.3	116.6	125	112.4	Manchester Museum	BD10960
Picus	squamatus	Piciformes	Left	170	Climbing	100.1	122.3	155.4	158.4	149.9	Manchester Museum	B.11308
Picus	viridis	Piciformes	Right	176	Climbing	94	120.1	148.5	133	133.1	Liverpool World Museum	1324a
Psilopogon	lineatus	Piciformes	Left	150	Climbing	92.5	122	153.5	145.5	133.5	Manchester Museum	BD10206
Psophia	leucoptera	Gruiformes	Left	990	Ground	63.5	75.8	77.3	80.8	63.4	Liverpool World Museum	1984.2.294
Psophia	viridis	Gruiformes	Left	1000	Ground	39.3	74.7	41.3	78.9	0	Liverpool World Museum	253
Pterocles	orientalis	Pterocliformes	Right	428	Ground	54.8	71.1	82	82.5	0	Liverpool World Museum	578e
Ramphastos	toco	Piciformes	Left	540	Perching	79.4	111.7	116.9	124.2	81.7	Manchester Museum	Bb7896
Ramphastos	tucanus	Piciformes	Left	530	Perching	77.8	100	128.2	122.7	116.1	Liverpool World Museum	13.10.04.22
Rhynchotus	rufescens	Tinamiformes	Left	900	Ground	50.7	67.4	55.9	58.9	9.8	Liverpool World Museum	4646
Selenidera	maculirostris	Piciformes	Right	160	Perching	88.5	101.5	117.3	115.8	103.2	Liverpool World Museum	77a
Steatornis	caripensis	Caprimulgiformes	Left	414	Ground	43.2	80.5	107.1	113.1	119.4	Liverpool World Museum	1223
Strigops	habroptilus	Psittaciformes	Right	1670	Ground	69.1	87.2	103	102.4	89.1	Liverpool World Museum	18329
Strix	aluco	Strigiformes	Left	524	Predatory	83.9	81.4	118.3	108	90.1	Manchester Museum	10699
Strix	aluco	Strigiformes	Left	475	Predatory	78.4	87.2	124.5	108.4	92.5	Wild Caught	unregistered
Strix	aluco	Strigiformes	Right	475	Predatory	82.3	83.5	124.5	113.9	96.9	Wild Caught	unregistered
Strix	uralensis	Strigiformes	Left	785	Predatory	75.4	73.3	124.5	105.6	86.4	Manchester Museum	10708
Syrmaticus	soemmerringii	Galliformes	Right	907	Ground	29	52.9	55.6	66.3	46	Liverpool World Museum	16514
Tetrao	tetrix	Galliformes	Right	910	Ground	22.6	53.9	91.4	92.2	70.7	Liverpool World Museum	1982.29
Tetrax	tetrax	Otidiformes	Left	750	Ground	49.8	69.2	51	63.9	28.2	Liverpool World Museum	8625
Tetrax	tetrax	Otidiformes	Left	750	Ground	47.7	66.1	52.7	66.4	19.1	National Museum of Scotland	1956.3
Tiliqua	scincoides	Squamata	Left	U	Ground	0	29.7	NA	NA	NA	Liverpool World Museum	1867-1
Tinamus	major	Tinamiformes	Right	1052	Ground	26.1	78	63.4	97.7	51.2	Liverpool World Museum	2650a
Tinamus	major	Tinamiformes	Left	1052	Ground	32.6	75.4	57.7	86.9	46.4	Liverpool World Museum	1923.20.16
Tockus	nasutus	Bucerotiformes	Left	234	Perching	62.6	93.1	118.8	118.7	115.2	National Museum of Scotland	29-9-1899
Tragopan	blythii	Galliformes	Left	1930	Ground	61.6	71.3	72.8	68.1	50.5	Liverpool World Museum	1984.2.254
Trichoglossus	haematodus	Psittaciformes	Left	122	Perching	85.9	106.3	112.1	116.4	73.7	Manchester Museum	unregistered
Tyto	alba	Strigiformes	Left	409	Predatory	84.9	84.9	133	104.3	85.6	Lancaster-Elaine Potter	unregistered
Tyto	alba	Strigiformes	Right	409	Predatory	81.1	81.3	139.8	106.6	95.7	Lancaster-Elaine Potter	unregistered
Tyto	novaehollandiae	Strigiformes	Right	610	Predatory	98.6	105.8	137	115.3	96	Liverpool World Museum	285
Tyto	tenebricosa	Strigiformes	Left	738	Predatory	94.2	99.7	133.2	123.1	99.4	Manchester Museum	B578
Uromastyx	hardwickii	Squamata	Left	U	Ground	46.7	39.5	46.4	52	0	Liverpool World Museum	1987.143.55
Varanus	gouldii	Squamata	Left	U	Climbing	41.5	49.4	69.7	70.4	29.2	Liverpool World Museum	2000.1.32
Xiphocolaptes	albicollis	Passeriformes	Right	116	Climbing	86.2	112.6	112.1	129.5	103.2	Liverpool World Museum	D.14.4b,a
Xiphocolaptes	major	Passeriformes	Left	155	Climbing	108.5	119.9	160.7	163.7	143.1	Liverpool World Museum	D.1427
Xiphocolaptes	promeropirhynchus	Passeriformes	Left	136	Climbing	111.1	110.2	135.8	134.8	106.9	Liverpool World Museum	D.1430
