# Supplementary material for: Inferring lifestyle for Aves and Theropoda: A model based on curvatures of extant avian ungual bones
Source: PLoS One. 2020 Feb 5;15(2):e0211173. doi: 10.1371/journal.pone.0211173 (PMC7001973; doi:10.1371/journal.pone.0211173)
Supplement: S2 Table — (XLSX) [file pone.0211173.s002.xlsx]

## Sheet: Sheet1
Genus	species	Taxon	Pes	Inner ungual	Outer ungual	Inner Sheath (reconstructed)	Outer Sheath	Inner Sheath (-toepad)	Source	Specimen
Anchiornis	huxleyi	Anchiornithidae	Right	77.6	63.4	NA	NA	NA	Pei et al. 2017	PKUP V1068
Anchiornis	huxleyi	Anchiornithidae	Right	83	92.2	NA	NA	NA	Hu et al. 2009	LPM-B00169
Anchiornis	huxleyi	Anchiornithidae	Right	71.4	53	NA	NA	NA	Pei et al. 2017	BMNHC PH823
Archaeopteryx	sp.	Aves	Right	77.9	95.5	114.7	98.3	57.2	Rauhut et al. 2018	12th specimen
Archaeopteryx	sp.	Aves	Left	88.7	81.8	115.1	95.5	64.3	Rauhut et al. 2018	12th specimen
Archaeopteryx	sp.	Aves	Left	84.8	97.9	122.8	128.8	89.9	Museum für Naturkunde	Berlin specimen
Archaeopteryx	sp.	Aves	Right	64.6	78.4	122.9	104.9	92.5	Museum für Naturkunde	Berlin specimen
Balaur	bondoc	Avialae	Left	64.6	88.1	NA	NA	NA	Turner et al. 2012	EME PV.313
Borogovia	gracilicrus	Troodontidae	Right	27.8	67.8	NA	NA	NA	Osmólska, 1987	ZPAL MgD-I/174
Changyuraptor	yangi	Microraptorinae	Left	87	86	132.9	122.8	69.9	Han et al. 2014	HG B016
Confuciusornis	sanctus	Avialae	Left	87.8	94.3	153	177.1	151.1	Falk et al. 2016	IVPP V13156
Confuciusornis	sanctus	Avialae	Right	94.5	79.3	145.2	133.7	89.3	Museum für Naturkunde	MB.Av.1158
Confuciusornis	sanctus	Avialae	Right	97.7	103.4	NA	NA	NA	Wang et al. 2018	IVPP V 14412 A
Confuciusornis	sanctus	Avialae	Left	109.4	111.2	NA	NA	NA	Wang et al. 2018	IVPP V 14412 A
Dakotaraptor	steini	Dromaeosaurinae	Right	40.1	78.2	NA	NA	NA	DePalma et al. 2015	PBMNH P.10.113.T
Eopengornis	sp.	Enantiornithidae	Left	78.6	88.4	80.31	75.7	54.5	Wang et al. 2014	STM24-1
Eosinopteryx	brevipenna	Anchiornithidae	Right	54.3	63.6	NA	NA	NA	Godefroit et al. 2013	YFGP-T5197
Fortunguavis	xiaotaizicus	Enantiornithidae	Ind.	71.4	109.5	NA	NA	NA	Wang et al. 2014	IVPP V18631
Halszkaraptor	escuilliei	Halzskaraptorinae	Ind.	50.9	62.2	NA	NA		Cau et al., 2017	MPC D-102/109
Halszkaraptor	escuilliei	Halzskaraptorinae	Ind.	34.6	63.9	NA	NA		Cau et al., 2017	MPC D-102/109
Jeholornis	curvipes	Avialae	Left	90.8	102.7	NA	NA	NA	Lefèvre et al. 2014	YFGP-yb2
Jeholornis	sp.	Avialae	Right	86	86.7	NA	NA	NA	O'Connor et al. 2013	STM2-37
Jeholornis	sp.	Avialae	Left	81.1	101.9	NA	NA	NA	O'Connor et al. 2013	STM2-37
Microraptor	zhaoianus	Dromaeosauridae	Right	79	92.1	NA	NA	NA	Hwang et al., 2002	CAGS 20-8-001
Microraptor	zhaoianus	Dromaeosauridae	Left	92	90.3	NA	NA	NA	Hwang et al., 2002	CAGS 20-8-001
unknown	unknown	Troodontidae	Left	62.9	70	NA	NA	NA	Tsuihiji et al. 2015	MPC-D 100/140
Parapengornis	sp.	Enantiornithidae	Left	65.3	89.6	118	109.4	96	Hu et al. 2015	IVPP V18632
Pedopenna	daohugouensis	Anchiornithidae	Ind.	78.7	76.7	NA	NA	NA	Sullivan et al., 2014	V12721
Sapeornis	chaoyangensis	Avialae	Right	89.2	105.6	NA	NA	NA	Zheng et al. 2013	STM16-18
Sapeornis	chaoyangensis	Avialae	Left	81.3	100.8	NA	NA	NA	Hu et al. 2013	41HIII0405
Sapeornis	chaoyangensis	Avialae	Right	88.6	109	NA	NA	NA	Hu et al. 2013	41HIII0405
Sapeornis	chaoyangensis	Avialae	Left	75.1	96.2	NA	NA	NA	Gao et al. 2012	DNHM-D3078
Talos	sampsoni	Troodontidae	Right	89.8	89.2	NA	NA	NA	Zanno et al. 2011	UMNH VP 19479
Xiaotingia	zhengi	Anchiornithidae	Left	67.7	84.7	NA	NA	NA	Xu et al. 2011	STM 27-2
Zhenyuanlong	suni	Dromaeosauridae	Right	76.8	88	NA	NA	NA	Lü & Brusatte 2015	JPM-0008
Zhouornis	hani	Enantiornithidae	Right	55.9	77.2	100.4	77.9	71.9	Zhang et al. 2014	BMNHC Ph 756
Zhouornis	hani	Enantiornithidae	Left	58.6	80.3	105.6	84	74.7	Zhang et al. 2014	BMNHC Ph 756
